# Supplementary material for: Care Plan Writing in Nursing Education: Challenges, Competence, and Clinical Preparedness
Source: Nurs Rep. 2025 Apr 16;15(4):134. doi: 10.3390/nursrep15040134 (PMC12030564; doi:10.3390/nursrep15040134)
Supplement: Supplementary file 1 [file nursrep-15-00134-s001.zip]

Archive with 1 entries (1 files):
- nursrep-3546208-supplementary.pdf
